# Supplementary material for: Cobalt Encapsulated in Nitrogen-Doped Graphite-like Shells as Efficient Catalyst for Selective Oxidation of Arylalkanes
Source: Molecules. 2023 Dec 21;29(1):65. doi: 10.3390/molecules29010065 (PMC10779642; doi:10.3390/molecules29010065)
Supplement: Supplementary file 1 [file molecules-29-00065-s001.zip]

Archive with 1 entries (1 files):
- molecules-2685865-supplementary.pdf
